# Supplementary material for: Identification of Prognostic Biomarkers for Multiple Solid Tumors Using a Human Villi Development Model
Source: Front Cell Dev Biol. 2020 Jun 23;8:492. doi: 10.3389/fcell.2020.00492 (PMC7325693; doi:10.3389/fcell.2020.00492)
Supplement: TABLE S1 — The detailed information of villi samples. [file Table_1.xlsx]

## Sheet: Table S1
Table S1. The detailed information of villi samples.
ID	Age	Gestational age	Reproductive history
HC23	35	6W+4	G2P2
HC31	34	6W+4	G3P1
HC33	34	6W+3	G3P1
HC03	32	7W+4	G4P1
HC08	33	7W+4	G0P0
HC19	22	7W+4	G2P0
HC14	22	8W+4	G0P0
HC32	36	8W+3	G2P1
HC34	23	8W+4	G1P0
HC01	30	9W+2	G0P0
HC20	28	9W+4	G2P1
HC30	26	9W+4	G1P0
HC09	35	10W+6	G2P1
HC17	39	12W+2	G3P1
HC21	34	10W+2	G1P0
Post1	NA	40W	NA
Post2	NA	40W	NA
Post3	NA	40W	NA
Post4	NA	40W	NA
Post5	NA	40W	NA
Post6	NA	40W	NA
